# Supplementary material for: Twenty-Four-Hour Feeding Patterns of In-Home Healthy Aging Cats Fed Wet, Dry, or a Combination of Wet and Dry Diets Ad Libitum
Source: Animals (Basel). 2025 Dec 24;16(1):45. doi: 10.3390/ani16010045 (PMC12784832; doi:10.3390/ani16010045)
Supplement: Supplementary file 1 [file animals-16-00045-s001.zip]

Archive with 1 entries (1 files):
- animals-3988315-supplementary.pdf
